# Supplementary material for: A viral ubiquitination switch attenuates innate immunity and triggers nuclear import of virion DNA and infection
Source: Sci Adv. 2021 Dec 17;7(51):eabl7150. doi: 10.1126/sciadv.abl7150 (PMC8682987; doi:10.1126/sciadv.abl7150)
Supplement: Supplementary file 2 — Movie S1 [file sciadv.abl7150_movie_s1.zip]

Archive with 1 entries (1 files):
- sciadv.abl7150_movie_s1.avi
