# Supplementary material for: A viral ubiquitination switch attenuates innate immunity and triggers nuclear import of virion DNA and infection
Source: Sci Adv. 2021 Dec 17;7(51):eabl7150. doi: 10.1126/sciadv.abl7150 (PMC8682987; doi:10.1126/sciadv.abl7150)
Supplement: Supplementary file 3 — Data S1 and S2 [file sciadv.abl7150_data_s1_and_s2.zip]

Archive with 2 entries (2 files):
- sciadv.abl7150_data_s1.xlsx
- sciadv.abl7150_data_s2.xlsx
