# Supplementary material for: A viral ubiquitination switch attenuates innate immunity and triggers nuclear import of virion DNA and infection
Source: Sci Adv. 2021 Dec 17;7(51):eabl7150. doi: 10.1126/sciadv.abl7150 (PMC8682987; doi:10.1126/sciadv.abl7150)
Supplement: Supplementary file 3 — Data S1 and S2 [file sciadv.abl7150_data_s1_and_s2.zip › sciadv.abl7150_data_s1.xlsx]

## Sheet: Sheet1
Mpileup_Variants.vcf
##fileformat=VCFv4.2
##FILTER=<ID=PASS,Description="All filters passed">
##bcftoolsVersion=1.9+htslib-1.9
##bcftoolsCommand=mpileup -Ou -f /srv/GT/reference/Human_Adenovirus_5/p2507/wt/Sequence/WholeGenomeFasta/genome.fa --skip-indels --annotate AD,INFO/AD,ADF,ADR,SP /export/local/scratch/samtoolsmpileup_42604_2020-01-08--13-15-51_temp98400/Ad5-BACmid-proc/Ad5-BACmid.bam /export/local/scratch/samtoolsmpileup_42604_2020-01-08--13-15-51_temp98400/Ad5-dV-proc/Ad5-dV.bam
##reference=file:///srv/GT/reference/Human_Adenovirus_5/p2507/wt/Sequence/WholeGenomeFasta/genome.fa
##contig=<ID=AC_000008.1,length=35938>
##ALT=<ID=*,Description="Represents allele(s) other than observed.">
##INFO=<ID=INDEL,Number=0,Type=Flag,Description="Indicates that the variant is an INDEL.">
##INFO=<ID=IDV,Number=1,Type=Integer,Description="Maximum number of reads supporting an indel">
##INFO=<ID=IMF,Number=1,Type=Float,Description="Maximum fraction of reads supporting an indel">
##INFO=<ID=DP,Number=1,Type=Integer,Description="Raw read depth">
##INFO=<ID=VDB,Number=1,Type=Float,Description="Variant Distance Bias for filtering splice-site artefacts in RNA-seq data (bigger is better)",Version="3">
##INFO=<ID=RPB,Number=1,Type=Float,Description="Mann-Whitney U test of Read Position Bias (bigger is better)">
##INFO=<ID=MQB,Number=1,Type=Float,Description="Mann-Whitney U test of Mapping Quality Bias (bigger is better)">
##INFO=<ID=BQB,Number=1,Type=Float,Description="Mann-Whitney U test of Base Quality Bias (bigger is better)">
##INFO=<ID=MQSB,Number=1,Type=Float,Description="Mann-Whitney U test of Mapping Quality vs Strand Bias (bigger is better)">
##INFO=<ID=SGB,Number=1,Type=Float,Description="Segregation based metric.">
##INFO=<ID=MQ0F,Number=1,Type=Float,Description="Fraction of MQ0 reads (smaller is better)">
##FORMAT=<ID=PL,Number=G,Type=Integer,Description="List of Phred-scaled genotype likelihoods">
##FORMAT=<ID=SP,Number=1,Type=Integer,Description="Phred-scaled strand bias P-value">
##FORMAT=<ID=AD,Number=R,Type=Integer,Description="Allelic depths">
##FORMAT=<ID=ADF,Number=R,Type=Integer,Description="Allelic depths on the forward strand">
##FORMAT=<ID=ADR,Number=R,Type=Integer,Description="Allelic depths on the reverse strand">
##INFO=<ID=AD,Number=R,Type=Integer,Description="Total allelic depths">
##FORMAT=<ID=GT,Number=1,Type=String,Description="Genotype">
##INFO=<ID=ICB,Number=1,Type=Float,Description="Inbreeding Coefficient Binomial test (bigger is better)">
##INFO=<ID=HOB,Number=1,Type=Float,Description="Bias in the number of HOMs number (smaller is better)">
##INFO=<ID=AC,Number=A,Type=Integer,Description="Allele count in genotypes for each ALT allele, in the same order as listed">
##INFO=<ID=AN,Number=1,Type=Integer,Description="Total number of alleles in called genotypes">
##INFO=<ID=DP4,Number=4,Type=Integer,Description="Number of high-quality ref-forward , ref-reverse, alt-forward and alt-reverse bases">
##INFO=<ID=MQ,Number=1,Type=Integer,Description="Average mapping quality">
##bcftools_callVersion=1.9+htslib-1.9
##bcftools_callCommand=call -Ou --multiallelic-caller --keep-alts --variants-only -; Date=Wed Jan 8 18:06:26 2020
##bcftools_filterVersion=1.9+htslib-1.9
##bcftools_filterCommand=filter --output-type z --output Mpileup_Variants.vcf.gz --include MIN(DP)>5 -; Date=Wed Jan 8 18:07:33 2020
#CHROM POS ID REF ALT QUAL FILTER INFO FORMAT Ad5-BACmid Ad5-dV
AC_000008.1 4952 . G C 483 PASS DP=404;AD=0,380;VDB=0.362811;SGB=-1.38629;MQSB=0.825987;MQ0F=0;AC=4;AN=4;DP4=0,0,190,190;MQ=41 GT:PL:SP:ADF:ADR:AD 1/1:255,255,0:0:0,95:0,94:0,189 1/1:255,255,0:0:0,95:0,96:0,191
AC_000008.1 8783 . G A 483 PASS DP=404;AD=0,384;VDB=0.421526;SGB=-1.38629;MQSB=1;MQ0F=0;AC=4;AN=4;DP4=0,0,192,192;MQ=41 GT:PL:SP:ADF:ADR:AD 1/1:255,255,0:0:0,96:0,96:0,192 1/1:255,255,0:0:0,96:0,96:0,192
AC_000008.1 11284 . T C 483 PASS DP=404;AD=0,388;VDB=0.521744;SGB=-1.38629;MQSB=0.781307;MQ0F=0;AC=4;AN=4;DP4=0,0,194,194;MQ=41 GT:PL:SP:ADF:ADR:AD 1/1:255,255,0:0:0,97:0,97:0,194 1/1:255,255,0:0:0,97:0,97:0,194
AC_000008.1 16714 . T A 216 PASS DP=283;AD=201,80;VDB=0.757514;SGB=53.8956;RPB=0.99838;MQB=2.01756e-10;MQSB=0.979241;BQB=0.955256;MQ0F=0;ICB=0.5;HOB=0.5;AC=2;AN=4;DP4=101,100,41,39;MQ=40 GT:PL:SP:ADF:ADR:AD 0/0:0,255,255:0:101,0:100,0:201,0 1/1:255,241,0:0:0,41:0,39:0,80
AC_000008.1 16729 . A G 216 PASS DP=283;AD=202,77;VDB=0.694479;SGB=51.8161;RPB=0.976281;MQB=6.2462e-16;MQSB=0.953253;BQB=0.996282;MQ0F=0;ICB=0.5;HOB=0.5;AC=2;AN=4;DP4=101,101,40,37;MQ=40 GT:PL:SP:ADF:ADR:AD 0/0:0,255,255:0:101,0:101,0:202,0 1/1:255,232,0:0:0,40:0,37:0,77
AC_000008.1 16758 . A G 216 PASS DP=275;AD=202,72;VDB=0.314329;SGB=48.3504;RPB=0.98627;MQB=1.9727e-18;MQSB=0.99738;BQB=0.996106;MQ0F=0;ICB=0.5;HOB=0.5;AC=2;AN=4;DP4=101,101,37,35;MQ=40 GT:PL:SP:ADF:ADR:AD 0/0:0,255,255:0:101,0:101,0:202,0 1/1:255,217,0:0:0,37:0,35:0,72
AC_000008.1 16789 . C T 216 PASS DP=270;AD=203,61;VDB=0.135221;SGB=40.7258;RPB=0.536584;MQB=3.13085e-07;MQSB=0.958763;BQB=0.994384;MQ0F=0;ICB=0.5;HOB=0.5;AC=2;AN=4;DP4=101,102,29,32;MQ=40 GT:PL:SP:ADF:ADR:AD 0/0:0,255,255:0:101,0:102,0:203,0 1/1:255,184,0:0:0,29:0,32:0,61
AC_000008.1 16922 . C T 216 PASS DP=282;AD=201,78;VDB=0.64534;SGB=52.5093;RPB=0.860926;MQB=8.85323e-05;MQSB=0.71148;BQB=0.915596;MQ0F=0;ICB=0.5;HOB=0.5;AC=2;AN=4;DP4=101,100,39,39;MQ=41 GT:PL:SP:ADF:ADR:AD 0/0:0,255,255:0:101,0:100,0:201,0 1/1:255,235,0:0:0,39:0,39:0,78
AC_000008.1 16972 . A G 216 PASS DP=283;AD=202,76;VDB=0.507522;SGB=51.123;RPB=0.72756;MQB=9.24995e-05;MQSB=0.818512;BQB=0.887418;MQ0F=0;ICB=0.5;HOB=0.5;AC=2;AN=4;DP4=101,101,42,34;MQ=41 GT:PL:SP:ADF:ADR:AD 0/0:0,255,255:0:101,0:101,0:202,0 1/1:255,229,0:0:0,42:0,34:0,76
AC_000008.1 16994 . G A 216 PASS DP=282;AD=201,76;VDB=0.834069;SGB=51.123;RPB=0.917734;MQB=0.00135491;MQSB=0.729215;BQB=0.996039;MQ0F=0;ICB=0.5;HOB=0.5;AC=2;AN=4;DP4=101,100,45,31;MQ=41 GT:PL:SP:ADF:ADR:AD 0/0:0,255,255:0:101,0:100,0:201,0 1/1:255,229,0:0:0,45:0,31:0,76
AC_000008.1 17119 . A G 216 PASS DP=292;AD=202,86;VDB=0.502775;SGB=58.0545;RPB=0.596516;MQB=0.195309;MQSB=0.770327;BQB=0.970606;MQ0F=0;ICB=0.5;HOB=0.5;AC=2;AN=4;DP4=101,101,44,42;MQ=41 GT:PL:SP:ADF:ADR:AD 0/0:0,255,255:0:101,0:101,0:202,0 1/1:255,255,0:0:0,44:0,42:0,86
AC_000008.1 17167 . G A 216 PASS DP=296;AD=203,90;VDB=0.0397689;SGB=60.8271;RPB=0.710195;MQB=4.5115e-14;MQSB=0.737671;BQB=0.999186;MQ0F=0;ICB=0.5;HOB=0.5;AC=2;AN=4;DP4=101,102,42,48;MQ=40 GT:PL:SP:ADF:ADR:AD 0/0:0,255,255:0:101,0:102,0:203,0 1/1:255,255,0:0:0,42:0,48:0,90
AC_000008.1 17209 . T C 216 PASS DP=279;AD=202,74;VDB=0.954343;SGB=49.7367;RPB=0.22705;MQB=1.11869e-34;MQSB=0.971829;BQB=0.995137;MQ0F=0;ICB=0.5;HOB=0.5;AC=2;AN=4;DP4=101,101,36,38;MQ=38 GT:PL:SP:ADF:ADR:AD 0/0:0,255,255:0:101,0:101,0:202,0 1/1:255,223,0:0:0,36:0,38:0,74
AC_000008.1 17221 . C T 216 PASS DP=276;AD=202,67;VDB=0.998563;SGB=44.8847;RPB=0.919214;MQB=2.50576e-33;MQSB=0.997886;BQB=0.74543;MQ0F=0;ICB=0.5;HOB=0.5;AC=2;AN=4;DP4=101,101,32,35;MQ=38 GT:PL:SP:ADF:ADR:AD 0/0:0,255,255:0:101,0:101,0:202,0 1/1:255,202,0:0:0,32:0,35:0,67
AC_000008.1 17233 . C T 216 PASS DP=274;AD=203,66;VDB=0.957809;SGB=44.1915;RPB=0.861331;MQB=2.07681e-32;MQSB=0.844667;BQB=0.623703;MQ0F=0.00364964;ICB=0.5;HOB=0.5;AC=2;AN=4;DP4=101,102,29,37;MQ=37 GT:PL:SP:ADF:ADR:AD 0/0:0,255,255:0:101,0:102,0:203,0 1/1:255,199,0:0:0,29:0,37:0,66
AC_000008.1 17275 . A G 216 PASS DP=276;AD=203,70;VDB=0.14109;SGB=46.9641;RPB=0.999676;MQB=7.54751e-34;MQSB=0.966794;BQB=0.956191;MQ0F=0.00362319;ICB=0.5;HOB=0.5;AC=2;AN=4;DP4=101,102,34,36;MQ=37 GT:PL:SP:ADF:ADR:AD 0/0:0,255,255:0:101,0:102,0:203,0 1/1:255,211,0:0:0,34:0,36:0,70
AC_000008.1 17284 . G A 216 PASS DP=277;AD=201,71;VDB=0.244999;SGB=47.6573;RPB=0.708021;MQB=8.83208e-35;MQSB=0.980569;BQB=0.999945;MQ0F=0;ICB=0.5;HOB=0.5;AC=2;AN=4;DP4=101,100,34,37;MQ=37 GT:PL:SP:ADF:ADR:AD 0/0:0,255,255:0:101,0:100,0:201,0 1/1:255,214,0:0:0,34:0,37:0,71
AC_000008.1 17304 . T C 216 PASS DP=278;AD=202,72;VDB=0.661412;SGB=48.3504;RPB=0.906712;MQB=1.9567e-34;MQSB=0.78143;BQB=0.923709;MQ0F=0.00359712;ICB=0.5;HOB=0.5;AC=2;AN=4;DP4=101,101,33,39;MQ=37 GT:PL:SP:ADF:ADR:AD 0/0:0,255,255:0:101,0:101,0:202,0 1/1:255,217,0:0:0,33:0,39:0,72
AC_000008.1 17323 . G A 216 PASS DP=283;AD=202,74;VDB=0.902135;SGB=49.7367;RPB=0.885267;MQB=2.13839e-34;MQSB=0.824813;BQB=0.515721;MQ0F=0.00353357;ICB=0.5;HOB=0.5;AC=2;AN=4;DP4=101,101,37,37;MQ=37 GT:PL:SP:ADF:ADR:AD 0/0:0,255,255:0:101,0:101,0:202,0 1/1:255,223,0:0:0,37:0,37:0,74
AC_000008.1 17387 . G C 483 PASS DP=293;AD=0,270;VDB=0.125463;SGB=-1.38514;MQSB=0.949028;MQ0F=0;AC=4;AN=4;DP4=0,0,137,133;MQ=36 GT:PL:SP:ADF:ADR:AD 1/1:255,255,0:0:0,93:0,93:0,186 1/1:255,253,0:0:0,44:0,40:0,84
AC_000008.1 17392 . G C 216 PASS DP=292;AD=202,86;VDB=0.387473;SGB=58.0545;RPB=0.926075;MQB=2.95105e-39;MQSB=0.99675;BQB=0.869547;MQ0F=0;ICB=0.5;HOB=0.5;AC=2;AN=4;DP4=101,101,47,39;MQ=36 GT:PL:SP:ADF:ADR:AD 0/0:0,255,255:0:101,0:101,0:202,0 1/1:255,255,0:0:0,47:0,39:0,86
AC_000008.1 17405 . G A 216 PASS DP=296;AD=202,88;VDB=0.76242;SGB=59.4408;RPB=0.681021;MQB=1.105e-39;MQSB=0.9976;BQB=0.797236;MQ0F=0;ICB=0.5;HOB=0.5;AC=2;AN=4;DP4=101,101,46,42;MQ=36 GT:PL:SP:ADF:ADR:AD 0/0:0,255,255:0:101,0:101,0:202,0 1/1:255,255,0:0:0,46:0,42:0,88
AC_000008.1 17416 . G A 216 PASS DP=290;AD=202,83;VDB=0.530768;SGB=55.975;RPB=0.828305;MQB=1.55827e-38;MQSB=0.999523;BQB=1;MQ0F=0;ICB=0.5;HOB=0.5;AC=2;AN=4;DP4=101,101,42,41;MQ=37 GT:PL:SP:ADF:ADR:AD 0/0:0,255,255:0:101,0:101,0:202,0 1/1:255,250,0:0:0,42:0,41:0,83
AC_000008.1 17449 . T C 216 PASS DP=289;AD=201,82;VDB=0.378597;SGB=55.2819;RPB=0.823687;MQB=3.77757e-17;MQSB=0.987648;BQB=0.997951;MQ0F=0;ICB=0.5;HOB=0.5;AC=2;AN=4;DP4=101,100,44,38;MQ=39 GT:PL:SP:ADF:ADR:AD 0/0:0,255,255:0:101,0:100,0:201,0 1/1:255,247,0:0:0,44:0,38:0,82
AC_000008.1 17500 . A G 216 PASS DP=290;AD=202,83;VDB=0.434476;SGB=55.975;RPB=0.978595;MQB=0.282926;MQSB=0.818329;BQB=0.9122;MQ0F=0;ICB=0.5;HOB=0.5;AC=2;AN=4;DP4=101,101,40,43;MQ=41 GT:PL:SP:ADF:ADR:AD 0/0:0,255,255:0:101,0:101,0:202,0 1/1:255,250,0:0:0,40:0,43:0,83
AC_000008.1 19483 . T A 483 PASS DP=404;AD=0,388;VDB=0.521744;SGB=-1.38629;MQSB=0.965313;MQ0F=0;AC=4;AN=4;DP4=0,0,194,194;MQ=41 GT:PL:SP:ADF:ADR:AD 1/1:255,255,0:0:0,97:0,97:0,194 1/1:255,255,0:0:0,97:0,97:0,194
AC_000008.1 19513 . T A 483 PASS DP=404;AD=0,375;VDB=0.263568;SGB=-1.38629;MQSB=0.995561;MQ0F=0;AC=4;AN=4;DP4=0,0,188,187;MQ=41 GT:PL:SP:ADF:ADR:AD 1/1:255,255,0:0:0,94:0,94:0,188 1/1:255,255,0:0:0,94:0,93:0,187
AC_000008.1 19657 . G A 483 PASS DP=404;AD=0,376;VDB=0.246652;SGB=-1.38629;MQSB=0.964579;MQ0F=0;AC=4;AN=4;DP4=0,0,188,188;MQ=41 GT:PL:SP:ADF:ADR:AD 1/1:255,255,0:0:0,94:0,94:0,188 1/1:255,255,0:0:0,94:0,94:0,188
AC_000008.1 19658 . A G 483 PASS DP=404;AD=0,376;VDB=0.243356;SGB=-1.38629;MQSB=0.964579;MQ0F=0;AC=4;AN=4;DP4=0,0,188,188;MQ=41 GT:PL:SP:ADF:ADR:AD 1/1:255,255,0:0:0,94:0,94:0,188 1/1:255,255,0:0:0,94:0,94:0,188
AC_000008.1 20378 . T C 483 PASS DP=404;AD=0,388;VDB=0.521744;SGB=-1.38629;MQSB=0.940913;MQ0F=0;AC=4;AN=4;DP4=0,0,194,194;MQ=41 GT:PL:SP:ADF:ADR:AD 1/1:255,255,0:0:0,97:0,97:0,194 1/1:255,255,0:0:0,97:0,97:0,194
AC_000008.1 21163 . C T 483 PASS DP=404;AD=0,388;VDB=0.523792;SGB=-1.38629;MQSB=0.996151;MQ0F=0;AC=4;AN=4;DP4=0,0,194,194;MQ=41 GT:PL:SP:ADF:ADR:AD 1/1:255,255,0:0:0,97:0,97:0,194 1/1:255,255,0:0:0,97:0,97:0,194
AC_000008.1 21630 . G A 483 PASS DP=404;AD=0,388;VDB=0.521744;SGB=-1.38629;MQSB=0.996151;MQ0F=0;AC=4;AN=4;DP4=0,0,194,194;MQ=41 GT:PL:SP:ADF:ADR:AD 1/1:255,255,0:0:0,97:0,97:0,194 1/1:255,255,0:0:0,97:0,97:0,194
AC_000008.1 25995 . A T 486 PASS DP=404;AD=2,381;VDB=0.380563;SGB=-1.38629;RPB=0.981627;MQB=0.984252;MQSB=0.939259;BQB=0.979003;MQ0F=0;AC=4;AN=4;DP4=1,1,190,191;MQ=41 GT:PL:SP:ADF:ADR:AD 1/1:255,255,0:0:0,95:0,96:0,191 1/1:255,255,0:0:1,95:1,95:2,190
AC_000008.1 27161 . C T 483 PASS DP=404;AD=0,388;VDB=0.521744;SGB=-1.38629;MQSB=0.940913;MQ0F=0;AC=4;AN=4;DP4=0,0,194,194;MQ=41 GT:PL:SP:ADF:ADR:AD 1/1:255,255,0:0:0,97:0,97:0,194 1/1:255,255,0:0:0,97:0,97:0,194
AC_000008.1 27314 . C A 486 PASS DP=404;AD=1,387;VDB=0.508255;SGB=-1.38629;RPB=1;MQB=1;MQSB=0.938967;BQB=1;MQ0F=0;AC=4;AN=4;DP4=1,0,193,194;MQ=41 GT:PL:SP:ADF:ADR:AD 1/1:255,255,0:0:0,97:0,97:0,194 1/1:255,255,0:0:1,96:0,97:1,193
AC_000008.1 27339 . T C,A 483 PASS DP=404;AD=0,373,1;VDB=0.236285;SGB=-1.38629;MQSB=0.983101;MQ0F=0;AC=4,0;AN=4;DP4=0,0,188,186;MQ=41 GT:PL:SP:ADF:ADR:AD 1/1:255,255,0,255,255,255:0:0,94,0:0,93,1:0,187,1 1/1:255,255,0,255,255,255:0:0,94,0:0,92,0:0,186,0
AC_000008.1 27650 . T C 483 PASS DP=404;AD=0,376;VDB=0.247483;SGB=-1.38629;MQSB=0.143475;MQ0F=0.00247525;AC=4;AN=4;DP4=0,0,188,188;MQ=41GT:PL:SP:ADF:ADR:AD 1/1:255,255,0:0:0,94:0,94:0,188 1/1:255,255,0:0:0,94:0,94:0,188
AC_000008.1 27651 . C T 483 PASS DP=405;AD=0,376;VDB=0.244166;SGB=-1.38629;MQSB=0.143475;MQ0F=0.00246914;AC=4;AN=4;DP4=0,0,188,188;MQ=41GT:PL:SP:ADF:ADR:AD 1/1:255,255,0:0:0,94:0,94:0,188 1/1:255,255,0:0:0,94:0,94:0,188
AC_000008.1 28120 . T C 483 PASS DP=404;AD=0,388;VDB=0.522767;SGB=-1.38629;MQSB=0.871216;MQ0F=0;AC=4;AN=4;DP4=0,0,194,194;MQ=41 GT:PL:SP:ADF:ADR:AD 1/1:255,255,0:0:0,97:0,97:0,194 1/1:255,255,0:0:0,97:0,97:0,194
AC_000008.1 30301 . A C 486 PASS DP=400;AD=8,366;VDB=0.0953665;SGB=-1.38629;RPB=8.19489e-06;MQB=0.0470098;MQSB=0.866994;BQB=1.0571e-05;MQ0F=0;AC=4;AN=4;DP4=4,4,184,182;MQ=39 GT:PL:SP:ADF:ADR:AD 1/1:255,255,0:0:2,92:2,91:4,183 1/1:255,255,0:0:2,92:2,91:4,183
AC_000008.1 30302 . C G 486 PASS DP=402;AD=24,368;VDB=0.119019;SGB=-1.38629;RPB=3.114e-07;MQB=0.0172989;MQSB=0.875855;BQB=0.000375661;MQ0F=0;AC=4;AN=4;DP4=12,12,186,182;MQ=39 GT:PL:SP:ADF:ADR:AD 1/1:255,255,0:0:6,93:6,91:12,184 1/1:255,255,0:0:6,93:6,91:12,184
AC_000008.1 30303 . G C 486 PASS DP=406;AD=24,367;VDB=0.10931;SGB=-1.38629;RPB=3.12209e-07;MQB=0.0162242;MQSB=0.910977;BQB=0.000329537;MQ0F=0;AC=4;AN=4;DP4=12,12,185,182;MQ=39 GT:PL:SP:ADF:ADR:AD 1/1:255,255,0:0:6,92:6,91:12,183 1/1:255,255,0:0:6,93:6,91:12,184
AC_000008.1 30403 . C A 486 PASS DP=404;AD=7,367;VDB=0.106319;SGB=-1.38629;RPB=3.44501e-05;MQB=0.891192;MQSB=0.938965;BQB=7.43331e-05;MQ0F=0;AC=4;AN=4;DP4=4,3,183,184;MQ=41 GT:PL:SP:ADF:ADR:AD 1/1:255,255,0:2:3,91:1,92:4,183 1/1:255,255,0:0:1,92:2,92:3,184
AC_000008.1 30404 . A C 486 PASS DP=404;AD=7,367;VDB=0.107821;SGB=-1.38629;RPB=3.44501e-05;MQB=0.891192;MQSB=0.938965;BQB=7.6068e-05;MQ0F=0;AC=4;AN=4;DP4=4,3,183,184;MQ=41 GT:PL:SP:ADF:ADR:AD 1/1:255,255,0:2:3,91:1,92:4,183 1/1:255,255,0:0:1,92:2,92:3,184
AC_000008.1 35776 . A C 483 PASS DP=404;AD=0,388;VDB=0.522767;SGB=-1.38629;MQSB=0.996385;MQ0F=0.00247525;AC=4;AN=4;DP4=0,0,194,194;MQ=41GT:PL:SP:ADF:ADR:AD 1/1:255,255,0:0:0,97:0,97:0,194 1/1:255,255,0:0:0,97:0,97:0,194
