# Supplementary material for: A viral ubiquitination switch attenuates innate immunity and triggers nuclear import of virion DNA and infection
Source: Sci Adv. 2021 Dec 17;7(51):eabl7150. doi: 10.1126/sciadv.abl7150 (PMC8682987; doi:10.1126/sciadv.abl7150)
Supplement: Supplementary file 3 — Data S1 and S2 [file sciadv.abl7150_data_s1_and_s2.zip › sciadv.abl7150_data_s2.xlsx]

## Sheet: Input_proteins
			Abundances (by Bio. Rep.)
Accession	Description	Abundance Ratio (log2): (sgMIB1) / (sgNT)	sgMIB1 rep1	sgMIB1 rep2	sgMIB1 rep3	sgNT rep1	sgNT rep2	sgNT rep3	Coverage [%]	# Peptides	# PSMs	# Unique Peptides	# AAs	MW [kDa]	Species Names
P12537	Pre-hexon-linking protein IIIa OS=Human adenovirus C serotype 5 GN=L1 PE=1 SV=2	-0.15	7.06685e+06	6.32096e+06	7.28911e+06	7.75951e+06	7.25984e+06	8.1017e+06	46	17	46	17	585	65.2	Human adenovirus C serotype 5
P24938	Core-capsid bridging protein OS=Human adenovirus C serotype 5 GN=L2 PE=1 SV=1	-0.13	1.04872e+07	9.39572e+06	9.5633e+06	1.18739e+07	1.02982e+07	1.03895e+07	38	11	37	11	368	41.4	Human adenovirus C serotype 5
P68951	Pre-histone-like nucleoprotein OS=Human adenovirus C serotype 5 GN=L2 PE=1 SV=1	0.2	2.05752e+07	1.96006e+07	2.05234e+07	1.74341e+07	1.70929e+07	2.20546e+07	45	7	44	7	198	22	Human adenovirus C serotype 5
P03281	Hexon-interlacing protein OS=Human adenovirus C serotype 5 GN=IX PE=1 SV=1	-0.44	6.67145e+06	6.68071e+06	6.70534e+06	8.71766e+06	9.06904e+06	9.10798e+06	74	6	33	6	140	14.4	Human adenovirus C serotype 5
P24936	Pre-hexon-linking protein VIII OS=Human adenovirus C serotype 5 GN=L4 PE=1 SV=1	0.1	3.96773e+06	3.75521e+06	3.98813e+06	3.69767e+06	2.88025e+06	6.35803e+06	44	6	21	6	227	24.7	Human adenovirus C serotype 5
P12538	Penton protein OS=Human adenovirus C serotype 5 GN=L2 PE=1 SV=1	-0.36	1.93313e+06	2.0012e+06	2.10104e+06	2.48851e+06	2.63722e+06	2.69004e+06	21	7	24	7	571	63.3	Human adenovirus C serotype 5
P04133	Hexon protein OS=Human adenovirus C serotype 5 GN=L3 PE=1 SV=3	1.41	1.38603e+07	1.19097e+07	1.22578e+07	4.9052e+06	4.4918e+06	4.69559e+06	17	11	22	11	952	107.9	Human adenovirus C serotype 5
P24937	Pre-protein VI OS=Human adenovirus C serotype 5 GN=L3 PE=1 SV=1	-0.22	3.66537e+06	3.17475e+06	3.3346e+06	4.43169e+06	3.64704e+06	3.89492e+06	27	4	12	4	250	27	Human adenovirus C serotype 5

## Sheet: Input_peptides
			Abundances (by Bio. Rep.)
Master Protein Accessions	Master Protein Descriptions	Abundance Ratio (log2): (sgMIB1) / (sgNT)	sgMIB1 rep1	sgMIB1 rep2	sgMIB1 rep3	sgNT rep1	sgNT rep2	sgNT rep3	Annotated Sequence	Qvality PEP	# PSMs	Positions in Master Proteins	# Missed Cleavages	Species Names
P24938	Core-capsid bridging protein OS=Human adenovirus C serotype 5 GN=L2 PE=1 SV=1	0.19	315794	231721	311582	276388	282756	267023	[K].RVYDEVYGDEDLLEQANER.[L]	1.22538e-13	2	P24938 [95-113]	1	Human adenovirus C serotype 5
P24938	Core-capsid bridging protein OS=Human adenovirus C serotype 5 GN=L2 PE=1 SV=1	-1.72	940500	705798	845039	3.11067e+06	2.32014e+06	2.6688e+06	[R].LEDVLEK.[M]	0.0356494	2	P24938 [182-188]	0	Human adenovirus C serotype 5
P24938	Core-capsid bridging protein OS=Human adenovirus C serotype 5 GN=L2 PE=1 SV=1	-0.3	619174	440033	680399	701512	615740	837735	[R].ESGDLAPTVQLMVPK.[R]	2.00864e-09	3	P24938 [164-178]	0	Human adenovirus C serotype 5
P24938	Core-capsid bridging protein OS=Human adenovirus C serotype 5 GN=L2 PE=1 SV=1	0.47	1.48505e+06	1.56182e+06	1.39888e+06	1.07332e+06	1.0505e+06	1061326	[R].LGEFAYGK.[R]	0.00608729	1	P24938 [114-121]	0	Human adenovirus C serotype 5
P24938	Core-capsid bridging protein OS=Human adenovirus C serotype 5 GN=L2 PE=1 SV=1	0.05	1.97405e+06	1.94249e+06	1.78982e+06	2.08104e+06	1.8816e+06	1.5862e+06	[R].TLVLPTAR.[Y]	0.00969603	3	P24938 [355-362]	0	Human adenovirus C serotype 5
P24938	Core-capsid bridging protein OS=Human adenovirus C serotype 5 GN=L2 PE=1 SV=1	-0.07	241804	270010	210806	207470	284369	238724	[K].DMLALPLDEGNPTPSLKPVTLQQVLPALAPSEEK.[R]	2.73839e-05	2	P24938 [125-158]	0	Human adenovirus C serotype 5
P24938	Core-capsid bridging protein OS=Human adenovirus C serotype 5 GN=L2 PE=1 SV=1	0.18	1.30601e+06	1.1426e+06	1.08431e+06	1.14834e+06	1.01103e+06	1.15587e+06	[K].TSTEVQTDPWMFR.[V]	2.58752e-10	3	P24938 [261-273]	0	Human adenovirus C serotype 5
P24938	Core-capsid bridging protein OS=Human adenovirus C serotype 5 GN=L2 PE=1 SV=1	0.13	515301	472951	451396	463258	431559	509406	[R].KYGAASALLPEYALHPSIAPTPGYR.[G]	1.80788e-07	1	P24938 [285-309]	1	Human adenovirus C serotype 5
P24938	Core-capsid bridging protein OS=Human adenovirus C serotype 5 GN=L2 PE=1 SV=1	0.05	767923	732636	878342	743301	724532	782703	[K].YGAASALLPEYALHPSIAPTPGYR.[G]	4.28045e-14	3	P24938 [286-309]	0	Human adenovirus C serotype 5
P24938	Core-capsid bridging protein OS=Human adenovirus C serotype 5 GN=L2 PE=1 SV=1	0.2	1.92406e+06	1.51999e+06	1.47017e+06	1684535	1.3212e+06	1.2817e+06	[K].MTVEPGLEPEVR.[V]	1.73114e-07	1	P24938 [189-200]	0	Human adenovirus C serotype 5
P24938	Core-capsid bridging protein OS=Human adenovirus C serotype 5 GN=L2 PE=1 SV=1	0.05	397520	375680	442555	384069	374818		[R].VYDEVYGDEDLLEQANER.[L]	6.30512e-16	1	P24938 [96-113]	0	Human adenovirus C serotype 5
P03265	DNA-binding protein OS=Human adenovirus C serotype 5 GN=DBP PE=1 SV=1	6.64		28253.7	29594.4				[R].FLQAYLQSFAEVTYK.[H]	0.215513	1	P03265 [247-261]	0	Human adenovirus C serotype 5
P04133	Hexon protein OS=Human adenovirus C serotype 5 GN=L3 PE=1 SV=3	-6.64				43317	86589.2	74644.2	[K].DATEFSDKNEIR.[V]	0.00170052	1	P04133 [442-453]	1	Human adenovirus C serotype 5
P04133	Hexon protein OS=Human adenovirus C serotype 5 GN=L3 PE=1 SV=3	0.19		309894	384418	207852	271038	322942	[K].TFQPEPQIGESQWYETEINHAAGR.[V]	7.88321e-16	1	P04133 [199-222]	0	Human adenovirus C serotype 5
P04133	Hexon protein OS=Human adenovirus C serotype 5 GN=L3 PE=1 SV=3	-0.13	191349	114432	134763	209563	147052	145944	[R].YFSMWNQAVDSYDPDVR.[I]	1.13063e-09	1	P04133 [383-399]	0	Human adenovirus C serotype 5
P04133	Hexon protein OS=Human adenovirus C serotype 5 GN=L3 PE=1 SV=3	-0.28	255138	208369	223267	255913	267124	270899	[R].ELMGQQSMPNRPNYIAFR.[D]	0.000116073	2	P04133 [313-330]	0	Human adenovirus C serotype 5
P04133	Hexon protein OS=Human adenovirus C serotype 5 GN=L3 PE=1 SV=3	4.7	10592191	8243749	9258156	311535	317233	364424	[R].EGQAYPANFPYPLIGK.[T]	1.59198e-05	3	P04133 [838-853]	0	Human adenovirus C serotype 5
P04133	Hexon protein OS=Human adenovirus C serotype 5 GN=L3 PE=1 SV=3	-0.04	303908	244987	334570	312128	303622	338236	[K].EGIQIGVEGQTPK.[Y]	5.89461e-07	1	P04133 [182-194]	0	Human adenovirus C serotype 5
P04133	Hexon protein OS=Human adenovirus C serotype 5 GN=L3 PE=1 SV=3	0.43	551060	385216	509845	381487	348876	377550	[R].LLTPNEFEIKR.[S]	8.96087e-06	3	P04133 [737-747]	1	Human adenovirus C serotype 5
P04133	Hexon protein OS=Human adenovirus C serotype 5 GN=L3 PE=1 SV=3	-0.26	251280	226875	307797	271969	317454	368847	[K].VVLYSEDVDIETPDTHISYMPTIK.[E]	4.38802e-12	2	P04133 [284-307]	0	Human adenovirus C serotype 5
P04133	Hexon protein OS=Human adenovirus C serotype 5 GN=L3 PE=1 SV=3	-0.43	1199547	806272	808793	1.42724e+06	1.0849e+06	1.23558e+06	[R].GVIETVYLR.[T]	0.0001523	3	P04133 [934-942]	0	Human adenovirus C serotype 5
P04133	Hexon protein OS=Human adenovirus C serotype 5 GN=L3 PE=1 SV=3	-0.42	515783	307077	296153	474799	411419	396911	[R].MYSFFR.[N]	0.0566745	3	P04133 [791-796]	0	Human adenovirus C serotype 5
P04133	Hexon protein OS=Human adenovirus C serotype 5 GN=L3 PE=1 SV=3	-6.64		1.0628e+06		1.00939e+06	936496	799607	[R].ATETYFSLNNK.[F]	1.72442e-06	1	P04133 [34-44]	0	Human adenovirus C serotype 5
P03281	Hexon-interlacing protein OS=Human adenovirus C serotype 5 GN=IX PE=1 SV=1	-2.56	863908	893620	700553	5035627	5.25199e+06	5091053	[K].LTALLAQLDSLTR.[E]	7.30986e-15	3	P03281 [100-112]	0	Human adenovirus C serotype 5
P03281	Hexon-interlacing protein OS=Human adenovirus C serotype 5 GN=IX PE=1 SV=1	-0.26	158480	182588	211321	190305	199787	297514	[R].QNVMGSSIDGRPVLPANSTTLTYETVSGTPLETAASAAASAAAATAR.[G]	1.73365e-13	3	P03281 [27-73]	0	Human adenovirus C serotype 5
P03281	Hexon-interlacing protein OS=Human adenovirus C serotype 5 GN=IX PE=1 SV=1	-0.22	1.2727e+06	1.21405e+06	1.2666e+06	1.40871e+06	1.44498e+06	1.47176e+06	[R].GIVTDFAFLSPLASSAASR.[S]	1.74707e-15	4	P03281 [74-92]	0	Human adenovirus C serotype 5
P03281	Hexon-interlacing protein OS=Human adenovirus C serotype 5 GN=IX PE=1 SV=1	6.64	2.28931e+06	2.29913e+06	2241362				[R].MPPWAGVR.[Q]	0.0653414	3	P03281 [19-26]	0	Human adenovirus C serotype 5
P03281	Hexon-interlacing protein OS=Human adenovirus C serotype 5 GN=IX PE=1 SV=1	0.02	1.64792e+06	1626049	1.75639e+06	1.62597e+06	1.6894e+06	1.69355e+06	[R].ELNVVSQQLLDLR.[Q]	3.07772e-10	3	P03281 [113-125]	0	Human adenovirus C serotype 5
P03281	Hexon-interlacing protein OS=Human adenovirus C serotype 5 GN=IX PE=1 SV=1	-0.06	439135	465273	529121	457044	482878	554106	[R].DDKLTALLAQLDSLTR.[E]	1.66923e-06	3	P03281 [97-112]	1	Human adenovirus C serotype 5
P12538	Penton protein OS=Human adenovirus C serotype 5 GN=L2 PE=1 SV=1	-0.24	266616	253777	307978	246361	320946	364582	[K].TILHTNMPNVNEFMFTNK.[F]	1.94435e-09	3	P12538 [125-142]	0	Human adenovirus C serotype 5
P12538	Penton protein OS=Human adenovirus C serotype 5 GN=L2 PE=1 SV=1	-0.27	626055	522853	575483	705925	643005	693232	[R].LSNLLGIR.[K]	0.00151451	2	P12538 [255-262]	0	Human adenovirus C serotype 5
P12538	Penton protein OS=Human adenovirus C serotype 5 GN=L2 PE=1 SV=1	-0.36	244940	240650	252206	315134	308448	333596	[R].QISNFPVVGAELLPVHSK.[S]	2.72117e-09	3	P12538 [456-473]	0	Human adenovirus C serotype 5
P12538	Penton protein OS=Human adenovirus C serotype 5 GN=L2 PE=1 SV=1	-0.25	295458	270676	293074	350339	335470	303770	[K].SFYNDQAVYSQLIR.[Q]	3.00011e-09	2	P12538 [474-487]	0	Human adenovirus C serotype 5
P12538	Penton protein OS=Human adenovirus C serotype 5 GN=L2 PE=1 SV=1	-0.27	500064	542063	445025	604910	632626	546496	[R].LGFDPVTGLVMPGVYTNEAFHPDIILLPGCGVDFTHSR.[L]	6.30512e-16	3	P12538 [217-254]	0	Human adenovirus C serotype 5
P12538	Penton protein OS=Human adenovirus C serotype 5 GN=L2 PE=1 SV=1	-6.64				265838	211641	222224	[R].SYNLISNDSTFTQYR.[S]	2.38169e-11	2	P12538 [390-404]	0	Human adenovirus C serotype 5
P12538	Penton protein OS=Human adenovirus C serotype 5 GN=L2 PE=1 SV=1	-0.05		171186	227277		185082	226141	[R].VYLVDNK.[S]	0.0729032	1	P12538 [69-75]	0	Human adenovirus C serotype 5
Q2KS10	Pre-core protein X OS=Human adenovirus C serotype 5 GN=L2 PE=2 SV=1	0.12	1.54439e+06	1517278	1.47657e+06	1.53433e+06	1.39996e+06	1.35522e+06	[R].LRFPVPGFR.[G]	0.0744948	6	Q2KS10 [7-15]	1	Human adenovirus C serotype 5
P12537	Pre-hexon-linking protein IIIa OS=Human adenovirus C serotype 5 GN=L1 PE=1 SV=2	-0.08	761536	549526	731764	803737	684329	755195	[R].QGLQTVNLSQAFK.[N]	1.02872e-07	2	P12537 [194-206]	0	Human adenovirus C serotype 5
P12537	Pre-hexon-linking protein IIIa OS=Human adenovirus C serotype 5 GN=L1 PE=1 SV=2	-0.05	988041	958506	1.052e+06	1.09762e+06	880409	1.08563e+06	[K].VLAIVNALAENR.[A]	4.06435e-09	3	P12537 [73-84]	0	Human adenovirus C serotype 5
P12537	Pre-hexon-linking protein IIIa OS=Human adenovirus C serotype 5 GN=L1 PE=1 SV=2	-0.15	1.19218e+06	1.04543e+06	1.02114e+06	1.35617e+06	1.08816e+06	1.13472e+06	[K].NLQGLWGVR.[A]	0.00811042	1	P12537 [207-215]	0	Human adenovirus C serotype 5
P12537	Pre-hexon-linking protein IIIa OS=Human adenovirus C serotype 5 GN=L1 PE=1 SV=2	-0.21	327081	288378	324901	319734	341772	375291	[R].SDASSPFPSLIGSLTSTR.[T]	4.53311e-12	1	P12537 [461-478]	0	Human adenovirus C serotype 5
P12537	Pre-hexon-linking protein IIIa OS=Human adenovirus C serotype 5 GN=L1 PE=1 SV=2	-0.37	269482	312259	327646	277187	404516	451606	[R].LMVTETPQSEVYQSGPDYFFQTSR.[Q]	8.72198e-13	3	P12537 [170-193]	0	Human adenovirus C serotype 5
P12537	Pre-hexon-linking protein IIIa OS=Human adenovirus C serotype 5 GN=L1 PE=1 SV=2	-0.06	249788	445652	468927	268126	465110	472828	[R].YNSGNVQTNLDR.[L]	9.81978e-10	3	P12537 [105-116]	0	Human adenovirus C serotype 5
P12537	Pre-hexon-linking protein IIIa OS=Human adenovirus C serotype 5 GN=L1 PE=1 SV=2	-6.64				445857	472524	439277	[R].AALQSQPSGLNSTDDWR.[Q]	4.48422e-12	3	P12537 [12-28]	0	Human adenovirus C serotype 5
P12537	Pre-hexon-linking protein IIIa OS=Human adenovirus C serotype 5 GN=L1 PE=1 SV=2	-0.05	259037	214790	342308	292849	222890	296137	[R].DTYLGHLLTLYR.[E]	5.93514e-06	3	P12537 [251-262]	0	Human adenovirus C serotype 5
P12537	Pre-hexon-linking protein IIIa OS=Human adenovirus C serotype 5 GN=L1 PE=1 SV=2	-6.64	158069			112054	66523.4	102318	[R].EAIGQAHVDEHTFQEITSVSR.[A]	0.000643941	1	P12537 [263-283]	0	Human adenovirus C serotype 5
P12537	Pre-hexon-linking protein IIIa OS=Human adenovirus C serotype 5 GN=L1 PE=1 SV=2	0.21	605698	676172	716602	615335	563760	621498	[R].GQEDYTNFVSALR.[L]	3.93427e-09	1	P12537 [157-169]	0	Human adenovirus C serotype 5
P12537	Pre-hexon-linking protein IIIa OS=Human adenovirus C serotype 5 GN=L1 PE=1 SV=2	-1.05	92213.3	100149	139142	190475	206901	190943	[R].AQQQGNLGSMVALNAFLSTQPANVPR.[G]	1.08682e-10	2	P12537 [131-156]	0	Human adenovirus C serotype 5
P12537	Pre-hexon-linking protein IIIa OS=Human adenovirus C serotype 5 GN=L1 PE=1 SV=2	-0.17	613472	547211	635585	667439	614368	766835	[R].AIRPDEAGLVYDALLQR.[V]	2.56765e-08	2	P12537 [85-101]	0	Human adenovirus C serotype 5
P12537	Pre-hexon-linking protein IIIa OS=Human adenovirus C serotype 5 GN=L1 PE=1 SV=2	0.33	194232		241562		94212.4	191746	[R].ALGQEDTGSLEATLNYLLTNRR.[Q]	7.19663e-05	1	P12537 [284-305]	1	Human adenovirus C serotype 5
P12537	Pre-hexon-linking protein IIIa OS=Human adenovirus C serotype 5 GN=L1 PE=1 SV=2	-0.8	189310	224017	296553	367226	389180	368923	[R].LLGEEEYLNNSLLQPQR.[E]	6.30512e-16	3	P12537 [484-500]	0	Human adenovirus C serotype 5
P12537	Pre-hexon-linking protein IIIa OS=Human adenovirus C serotype 5 GN=L1 PE=1 SV=2	-0.68	496052	403413	414115	796400	618809	743526	[R].ATVSSLLTPNSR.[L]	1.85302e-05	2	P12537 [222-233]	0	Human adenovirus C serotype 5
P12537	Pre-hexon-linking protein IIIa OS=Human adenovirus C serotype 5 GN=L1 PE=1 SV=2	0.02	151412	149499	103083	149305	146373	105228	[R].LLLLLIAPFTDSGSVSR.[D]	1.34381e-06	2	P12537 [234-250]	0	Human adenovirus C serotype 5
P12537	Pre-hexon-linking protein IIIa OS=Human adenovirus C serotype 5 GN=L1 PE=1 SV=2	6.64	519248	405957	473782				[R].IMSLTAR.[N]	0.17112	1	P12537 [34-40]	0	Human adenovirus C serotype 5
P24936	Pre-hexon-linking protein VIII OS=Human adenovirus C serotype 5 GN=L4 PE=1 SV=1	-0.13	1.70744e+06	1.44594e+06	1.69692e+06	1.95297e+06	1.47271e+06	1.85399e+06	[R].ILLEQAAITTTPR.[N]	4.17251e-13	3	P24936 [54-66]	0	Human adenovirus C serotype 5
P24936	Pre-hexon-linking protein VIII OS=Human adenovirus C serotype 5 GN=L4 PE=1 SV=1	6.64	218530	176257	166527	265871			[R].INYMSAGPHMISR.[V]	0.000162559	1	P24936 [31-43]	0	Human adenovirus C serotype 5
P24936	Pre-hexon-linking protein VIII OS=Human adenovirus C serotype 5 GN=L4 PE=1 SV=1	6.64	128181	182268	206184				[K].EIPTPYMWSYQPQMGLAAGAAQDYSTR.[I]	1.08682e-10	1	P24936 [4-30]	0	Human adenovirus C serotype 5
P24936	Pre-hexon-linking protein VIII OS=Human adenovirus C serotype 5 GN=L4 PE=1 SV=1	-0.35	325036	352128	288081	414200	417099	366610	[R].SWPAALVYQESPAPTTVVLPR.[D]	2.56147e-13	2	P24936 [73-93]	0	Human adenovirus C serotype 5
P24936	Pre-hexon-linking protein VIII OS=Human adenovirus C serotype 5 GN=L4 PE=1 SV=1	0.26	876165	856196	855295	777224	716184	656534	[R].QAILTLQTSSSEPR.[S]	3.23902e-12	3	P24936 [166-179]	0	Human adenovirus C serotype 5
P24936	Pre-hexon-linking protein VIII OS=Human adenovirus C serotype 5 GN=L4 PE=1 SV=1	1.31	712378	742417	775115	287405	274256	3.4809e+06	[R].SPGQGITHLTIR.[G]	2.27018e-07	2	P24936 [118-129]	0	Human adenovirus C serotype 5
P68951	Pre-histone-like nucleoprotein OS=Human adenovirus C serotype 5 GN=L2 PE=1 SV=1	0.08	4.77262e+06	4.12492e+06	4.5882e+06	4.32488e+06	3.89924e+06	4.92949e+06	[R].AAAAAAAAISAMTQGR.[R]	6.30512e-16	6	P68951 [158-173]	0	Human adenovirus C serotype 5
P68951	Pre-histone-like nucleoprotein OS=Human adenovirus C serotype 5 GN=L2 PE=1 SV=1	-0.16	2.92569e+06	4450816	4.72502e+06	3271380	4865660	5917204	[R].AAAALLNR.[A]	0.00021561	3	P68951 [120-127]	0	Human adenovirus C serotype 5
P68951	Pre-histone-like nucleoprotein OS=Human adenovirus C serotype 5 GN=L2 PE=1 SV=1	0.58	6.54688e+06	5.89771e+06	5.73104e+06	4.12735e+06	3.93777e+06	4.83118e+06	[R].TTVDDAIDAVVEEAR.[N]	1.44181e-13	3	P68951 [55-69]	0	Human adenovirus C serotype 5
P68951	Pre-histone-like nucleoprotein OS=Human adenovirus C serotype 5 GN=L2 PE=1 SV=1	0.02	1.22213e+06	847906	1.20191e+06	1.20478e+06	828899	1.31758e+06	[R].DSVSGLRVPVR.[T]	0.0615706	2	P68951 [182-192]	1	Human adenovirus C serotype 5
P68951	Pre-histone-like nucleoprotein OS=Human adenovirus C serotype 5 GN=L2 PE=1 SV=1	0	818963	765795	332660	726120	766930	1.40077e+06	[R].LAAGIVTVPPR.[S]	1.34381e-06	3	P68951 [143-153]	0	Human adenovirus C serotype 5
P68951	Pre-histone-like nucleoprotein OS=Human adenovirus C serotype 5 GN=L2 PE=1 SV=1	-0.17	3.16604e+06	2.37078e+06	2.73027e+06	3557000	2512612	3.23021e+06	[R].RGNVYWVR.[D]	0.000139621	2	P68951 [174-181]	1	Human adenovirus C serotype 5
P68951	Pre-histone-like nucleoprotein OS=Human adenovirus C serotype 5 GN=L2 PE=1 SV=1	2.02	1.12291e+06	1.14266e+06	1.21432e+06	222595	281756	428120	[R].NYTPTPPPVSTVDAAIQTVVR.[G]	2.35431e-08	3	P68951 [70-90]	0	Human adenovirus C serotype 5
P24937	Pre-protein VI OS=Human adenovirus C serotype 5 GN=L3 PE=1 SV=1	-0.36	516923	455269	443557	630122	629010	568401	[K].VVDGLASGISGVVDLANQAVQNK.[I]	6.30512e-16	3	P24937 [80-102]	0	Human adenovirus C serotype 5
P24937	Pre-protein VI OS=Human adenovirus C serotype 5 GN=L3 PE=1 SV=1	-0.44	1.38488e+06	1.04046e+06	1.44581e+06	2.01475e+06	1.36226e+06	1.95659e+06	[K].LDPRPPVEEPPPAVETVSPEGR.[G]	6.30512e-16	3	P24937 [107-128]	0	Human adenovirus C serotype 5
P24937	Pre-protein VI OS=Human adenovirus C serotype 5 GN=L3 PE=1 SV=1	0.02	1.76357e+06	1.67902e+06	1.44523e+06	1.78683e+06	1.65576e+06	1.36993e+06	[-].MEDINFASLAPR.[H]	5.71427e-13	1	P24937 [1-12]	0	Human adenovirus C serotype 5

## Sheet: KeGG_IP_proteins
							Abundances (by Bio. Rep.)
Accession	Description	GG (K) Count	GG (K) Positions	Label:13C(6)+GG (K) Count	Label:13C(6)+GG (K) Positions	Abundance Ratio (log2): (sgMIB1) / (sgNT)	sgMIB1 rep1	sgMIB1 rep2	sgMIB1 rep3	sgNT rep1	sgNT rep2	sgNT rep3	Coverage [%]	# Peptides	# PSMs	# Unique Peptides	# AAs	MW [kDa]	Species Names
P24937	Pre-protein VI OS=Human adenovirus C serotype 5 GN=L3 PE=1 SV=1	9	GG [K52; K57; K70; K72; K79; K102; K106; K131; K156]	10	Label:13C(6)+GG [K52; K57; K70; K72; K79; K102; K106; K131; K156; K192]	-0.5	3.9968e+08	2.17743e+08	2.8784e+08	5.00219e+08	3.07102e+08	4.27476e+08	65	14	153	14	250	27	Human adenovirus C serotype 5
P12538	Penton protein OS=Human adenovirus C serotype 5 GN=L2 PE=1 SV=1	5	GG [K155; K351; K372; K375; K380]	3	Label:13C(6)+GG [K155; K351; K376]	-0.45	1.61933e+07	9.93848e+06	1.62408e+07	2.20721e+07	1.32029e+07	2.98451e+07	14	7	33	7	571	63.3	Human adenovirus C serotype 5
P24938	Core-capsid bridging protein OS=Human adenovirus C serotype 5 GN=L2 PE=1 SV=1	5	GG [K141; K158; K178; K188; K285]	0		-2.26	1.47995e+06	552063	1.37332e+06	5.97438e+06	3.22155e+06	6.59066e+06	29	7	15	7	368	41.4	Human adenovirus C serotype 5

## Sheet: KeGG_IP_peptides
			Abundances (by Bio. Rep.)
Master Protein Accessions	Master Protein Descriptions	Abundance Ratio (log2): (sgMIB1) / (sgNT)	sgMIB1 rep1	sgMIB1 rep2	sgMIB1 rep3	sgNT rep1	sgNT rep2	sgNT rep3	Annotated Sequence	Qvality PEP	# PSMs	Positions in Master Proteins	# Missed Cleavages	Species Names
P24938	Core-capsid bridging protein OS=Human adenovirus C serotype 5 GN=L2 PE=1 SV=1	-6.64				198198	119584	192808	[K].DMLALPLDEGNPTPSLKPVTLQQVLPALAPSEEKR.[G]	0.000240347	1	P24938 [125-159]	1	Human adenovirus C serotype 5
P24938	Core-capsid bridging protein OS=Human adenovirus C serotype 5 GN=L2 PE=1 SV=1	-2.35	410664	75284.8	143238	933700	383093	839683	[R].KYGAASALLPEYALHPSIAPTPGYR.[G]	0.00046461	1	P24938 [285-309]	1	Human adenovirus C serotype 5
P24938	Core-capsid bridging protein OS=Human adenovirus C serotype 5 GN=L2 PE=1 SV=1	-1.54	127112	58999.4	77960	355105	172158	442246	[R].ESGDLAPTVQLMVPKR.[Q]	0.0274189	1	P24938 [164-179]	1	Human adenovirus C serotype 5
P24938	Core-capsid bridging protein OS=Human adenovirus C serotype 5 GN=L2 PE=1 SV=1	-3.63	177575		193166	2.19863e+06	1.2395e+06	2.35608e+06	[R].LEDVLEKMTVEPGLEPEVR.[V]	4.15043e-12	3	P24938 [182-200]	1	Human adenovirus C serotype 5
P24938	Core-capsid bridging protein OS=Human adenovirus C serotype 5 GN=L2 PE=1 SV=1	-6.64				664264	352081	594694	[R].QRLEDVLEKMTVEPGLEPEVR.[V]	1.54437e-10	4	P24938 [180-200]	2	Human adenovirus C serotype 5
P24938	Core-capsid bridging protein OS=Human adenovirus C serotype 5 GN=L2 PE=1 SV=1	-6.64				150333	87590.7	163067	[K].DMLALPLDEGNPTPSLKPVTLQQVLPALAPSEEK.[R]	6.63364e-05	1	P24938 [125-158]	0	Human adenovirus C serotype 5
P24938	Core-capsid bridging protein OS=Human adenovirus C serotype 5 GN=L2 PE=1 SV=1	-2.56	168542	121987	165131	996910	593079	1.10253e+06	[K].DMLALPLDEGNPTPSLKPVTLQQVLPALAPSEEKR.[G]	4.33747e-07	3	P24938 [125-159]	1	Human adenovirus C serotype 5
P12538	Penton protein OS=Human adenovirus C serotype 5 GN=L2 PE=1 SV=1	-0.81	39940	40464.1	55417.8	70181.2	66989.2	116371	[K].RAEAEAAAEAAAPAAQPEVEKPQK.[K]	0.000122267	3	P12538 [352-375]	1	Human adenovirus C serotype 5
P12538	Penton protein OS=Human adenovirus C serotype 5 GN=L2 PE=1 SV=1	-1.46	59748	29029.2	57049.7	118141	80002.1	201478	[K].RAEAEAAAEAAAPAAQPEVEKPQKKPVIKPLTEDSK.[K]	0.00232296	2	P12538 [352-387]	2	Human adenovirus C serotype 5
P12538	Penton protein OS=Human adenovirus C serotype 5 GN=L2 PE=1 SV=1	-1.23	184860	170426	207576	441208	268638	486716	[R].AEEKRAEAEAAAEAAAPAAQPEVEKPQK.[K]	1.41499e-10	5	P12538 [348-375]	2	Human adenovirus C serotype 5
P12538	Penton protein OS=Human adenovirus C serotype 5 GN=L2 PE=1 SV=1	-0.43	7.54415e+06	4.6113e+06	7.48709e+06	1.0134e+07	6.04872e+06	1.38696e+07	[R].LPTKDNQVELK.[Y]	7.95403e-11	6	P12538 [152-162]	1	Human adenovirus C serotype 5
P12538	Penton protein OS=Human adenovirus C serotype 5 GN=L2 PE=1 SV=1	-0.43	7.54415e+06	4.6113e+06	7.48709e+06	1.0134e+07	6.04872e+06	1.38696e+07	[R].LPTKDNQVELK.[Y]	5.54935e-08	6	P12538 [152-162]	1	Human adenovirus C serotype 5
P12538	Penton protein OS=Human adenovirus C serotype 5 GN=L2 PE=1 SV=1	-0.68	184860	102917	117015	263654	164943	265239	[R].AEEKRAEAEAAAEAAAPAAQPEVEKPQK.[K]	0.00121827	2	P12538 [348-375]	2	Human adenovirus C serotype 5
P24937	Pre-protein VI OS=Human adenovirus C serotype 5 GN=L3 PE=1 SV=1	0.23	2.35894e+06	1.09798e+06	2.40642e+06	2.01488e+06	925381	2.08937e+06	[K].NFGSTVKNYGSK.[A]	3.12419e-07	4	P24937 [46-57]	1	Human adenovirus C serotype 5
P24937	Pre-protein VI OS=Human adenovirus C serotype 5 GN=L3 PE=1 SV=1	0.23	2.35894e+06	1.09798e+06	2.40642e+06	2.01488e+06	925381	2.08937e+06	[K].NFGSTVKNYGSK.[A]	6.52481e-07	6	P24937 [46-57]	1	Human adenovirus C serotype 5
P24937	Pre-protein VI OS=Human adenovirus C serotype 5 GN=L3 PE=1 SV=1	0.02	1.03507e+07	4.57965e+06	1.21061e+07	9.39633e+06	4.53174e+06	1.25414e+07	[K].NYGSKAWNSSTGQMLR.[D]	1.33074e-12	6	P24937 [53-68]	1	Human adenovirus C serotype 5
P24937	Pre-protein VI OS=Human adenovirus C serotype 5 GN=L3 PE=1 SV=1	-1.22	151112	88260.5	304346	448542	206119	61015.6	[K].QGLPTTRPIAPMATGVLGQHTPVTLDLPPPADTQQKPVLPGPTAVVVTRPSR.[A]	9.0587e-07	2	P24937 [157-208]	0	Human adenovirus C serotype 5
P24937	Pre-protein VI OS=Human adenovirus C serotype 5 GN=L3 PE=1 SV=1	0.02	1.03507e+07	4.57965e+06	1.21061e+07	9.39633e+06	4.53174e+06	1.25414e+07	[K].NYGSKAWNSSTGQMLR.[D]	6.70547e-13	5	P24937 [53-68]	1	Human adenovirus C serotype 5
P24937	Pre-protein VI OS=Human adenovirus C serotype 5 GN=L3 PE=1 SV=1	0.02	962938	339175	584686	958581	333724	575649	[K].NYGSKAWNSSTGQMLR.[D]	2.53549e-05	3	P24937 [53-68]	1	Human adenovirus C serotype 5
P24937	Pre-protein VI OS=Human adenovirus C serotype 5 GN=L3 PE=1 SV=1	-0.38	26910237	1.32372e+07	1.83786e+07	3.22489e+07	1.72242e+07	2.49442e+07	[K].INSKLDPRPPVEEPPPAVETVSPEGR.[G]	6.30512e-16	11	P24937 [103-128]	1	Human adenovirus C serotype 5
P24937	Pre-protein VI OS=Human adenovirus C serotype 5 GN=L3 PE=1 SV=1	-0.49	1.34034e+07	6.33161e+06	8.40202e+06	1.53676e+07	8.90904e+06	1.38657e+07	[K].RPRPDREETLVTQIDEPPSYEEALK.[Q]	4.64427e-10	7	P24937 [132-156]	1	Human adenovirus C serotype 5
P24937	Pre-protein VI OS=Human adenovirus C serotype 5 GN=L3 PE=1 SV=1	-0.49	1.18543e+07	5.58821e+06	7361896	1.34584e+07	7847439	1.21854e+07	[K].RPRPDREETLVTQIDEPPSYEEALK.[Q]	1.49948e-15	6	P24937 [132-156]	1	Human adenovirus C serotype 5
P24937	Pre-protein VI OS=Human adenovirus C serotype 5 GN=L3 PE=1 SV=1	-0.13	6.20077e+06	3.6545e+06	6.16218e+06	6.76477e+06	3.99094e+06	6.93616e+06	[K].VVDGLASGISGVVDLANQAVQNKINSK.[L]	1.3983e-13	4	P24937 [80-106]	1	Human adenovirus C serotype 5
P24937	Pre-protein VI OS=Human adenovirus C serotype 5 GN=L3 PE=1 SV=1	0.02	962938	339175	584686	958581	333724	575649	[K].NYGSKAWNSSTGQMLR.[D]	9.82891e-06	3	P24937 [53-68]	1	Human adenovirus C serotype 5
P24937	Pre-protein VI OS=Human adenovirus C serotype 5 GN=L3 PE=1 SV=1	-0.03	550279	301400	542633	546078	307755	597460	[K].LKEQNFQQK.[V]	4.24988e-06	3	P24937 [71-79]	1	Human adenovirus C serotype 5
P24937	Pre-protein VI OS=Human adenovirus C serotype 5 GN=L3 PE=1 SV=1	-0.55	93349.8	50972	95926.1	150485	74454.6	131313	[K].LKEQNFQQKVVDGLASGISGVVDLANQAVQNK.[I]	0.000661543	2	P24937 [71-102]	2	Human adenovirus C serotype 5
P24937	Pre-protein VI OS=Human adenovirus C serotype 5 GN=L3 PE=1 SV=1	-0.06	450468	215574	507997	426354	224757	527999	[R].DKLKEQNFQQK.[V]	4.88524e-05	2	P24937 [69-79]	2	Human adenovirus C serotype 5
P24937	Pre-protein VI OS=Human adenovirus C serotype 5 GN=L3 PE=1 SV=1	0.37	429653	241723	656129	356744	187453	506688	[R].DKLKEQNFQQK.[V]	0.00129952	1	P24937 [69-79]	2	Human adenovirus C serotype 5
P24937	Pre-protein VI OS=Human adenovirus C serotype 5 GN=L3 PE=1 SV=1	0.37	429653	241723	656129	356744	187453	506688	[R].DKLKEQNFQQK.[V]	0.000124965	3	P24937 [69-79]	2	Human adenovirus C serotype 5
P24937	Pre-protein VI OS=Human adenovirus C serotype 5 GN=L3 PE=1 SV=1	-0.89	1.10846e+06	611914	1.05811e+06	1.73961e+06	1136790	2.1694e+06	[R].EETLVTQIDEPPSYEEALK.[Q]	8.33512e-09	6	P24937 [138-156]	0	Human adenovirus C serotype 5
P24937	Pre-protein VI OS=Human adenovirus C serotype 5 GN=L3 PE=1 SV=1	6.64	914724	515139	956911				[R].EETLVTQIDEPPSYEEALK.[Q]	5.3118e-08	3	P24937 [138-156]	0	Human adenovirus C serotype 5
P24937	Pre-protein VI OS=Human adenovirus C serotype 5 GN=L3 PE=1 SV=1	-0.3	801193	547207	1.13352e+06	1.01803e+06	675295	1.27143e+06	[K].EQNFQQKVVDGLASGISGVVDLANQAVQNK.[I]	1.4009e-07	3	P24937 [73-102]	1	Human adenovirus C serotype 5
P24937	Pre-protein VI OS=Human adenovirus C serotype 5 GN=L3 PE=1 SV=1	-0.3	801193	547207	1.13352e+06	1.01803e+06	675295	1.27143e+06	[K].EQNFQQKVVDGLASGISGVVDLANQAVQNK.[I]	5.03811e-14	3	P24937 [73-102]	1	Human adenovirus C serotype 5
P24937	Pre-protein VI OS=Human adenovirus C serotype 5 GN=L3 PE=1 SV=1	-0.38	26910237	1.32372e+07	1.83786e+07	3.22489e+07	1.72242e+07	2.50599e+07	[K].INSKLDPRPPVEEPPPAVETVSPEGR.[G]	7.4765e-16	8	P24937 [103-128]	1	Human adenovirus C serotype 5
P24937	Pre-protein VI OS=Human adenovirus C serotype 5 GN=L3 PE=1 SV=1	-0.06	121702	71445.9	84178.1	126519	68856.3	119106	[K].EQNFQQKVVDGLASGISGVVDLANQAVQNKINSK.[L]	2.37451e-05	2	P24937 [73-106]	2	Human adenovirus C serotype 5
P24937	Pre-protein VI OS=Human adenovirus C serotype 5 GN=L3 PE=1 SV=1	-0.34	1.02076e+08	6.09818e+07	7.3476e+07	1.13469e+08	7.72263e+07	1.00983e+08	[R].GEKRPRPDREETLVTQIDEPPSYEEALK.[Q]	3.3057e-13	6	P24937 [129-156]	2	Human adenovirus C serotype 5
P24937	Pre-protein VI OS=Human adenovirus C serotype 5 GN=L3 PE=1 SV=1	-1.25	3.08612e+07	15409425	15666698	6.25369e+07	3.66945e+07	4.42477e+07	[R].GEKRPRPDREETLVTQIDEPPSYEEALK.[Q]	7.36671e-16	13	P24937 [129-156]	2	Human adenovirus C serotype 5
P24937	Pre-protein VI OS=Human adenovirus C serotype 5 GN=L3 PE=1 SV=1	-1.25	3.10876e+07	1.54819e+07	1.57551e+07	6.29725e+07	3.68609e+07	4.45271e+07	[R].GEKRPRPDREETLVTQIDEPPSYEEALK.[Q]	3.47997e-08	5	P24937 [129-156]	2	Human adenovirus C serotype 5
P24937	Pre-protein VI OS=Human adenovirus C serotype 5 GN=L3 PE=1 SV=1	-0.16	4.01143e+06	2.2688e+06	3.51876e+06	4.13615e+06	2.53128e+06	4.01103e+06	[K].LKEQNFQQK.[V]	0.00121827	5	P24937 [71-79]	1	Human adenovirus C serotype 5
P24937	Pre-protein VI OS=Human adenovirus C serotype 5 GN=L3 PE=1 SV=1	-0.13	6.20077e+06	3.6545e+06	6.16218e+06	6.76477e+06	3.99094e+06	6.93616e+06	[K].VVDGLASGISGVVDLANQAVQNKINSK.[L]	4.26675e-13	5	P24937 [80-106]	1	Human adenovirus C serotype 5
P24937	Pre-protein VI OS=Human adenovirus C serotype 5 GN=L3 PE=1 SV=1	-0.51	462479	204520	489039	667219	291894	655854	[K].LKEQNFQQKVVDGLASGISGVVDLANQAVQNK.[I]	5.69427e-15	1	P24937 [71-102]	2	Human adenovirus C serotype 5
P24937	Pre-protein VI OS=Human adenovirus C serotype 5 GN=L3 PE=1 SV=1	-0.51	462479	204520	489039	667219	291894	655854	[K].LKEQNFQQKVVDGLASGISGVVDLANQAVQNK.[I]	1.43595e-05	2	P24937 [71-102]	2	Human adenovirus C serotype 5
P24937	Pre-protein VI OS=Human adenovirus C serotype 5 GN=L3 PE=1 SV=1	-0.34	1.05569e+08	6.17096e+07	7.58506e+07	1.17483e+08	7.83136e+07	1.04336e+08	[R].GEKRPRPDREETLVTQIDEPPSYEEALK.[Q]	6.78919e-16	18	P24937 [129-156]	2	Human adenovirus C serotype 5
P24937	Pre-protein VI OS=Human adenovirus C serotype 5 GN=L3 PE=1 SV=1	-0.27	473154	313468	425344	506883	378307	556183	[K].VVDGLASGISGVVDLANQAVQNKINSKLDPRPPVEEPPPAVETVSPEGR.[G]	0.000125877	2	P24937 [80-128]	2	Human adenovirus C serotype 5
